# Supplementary material for: Molecular Details of the Frataxin–Scaffold Interaction during Mitochondrial Fe–S Cluster Assembly
Source: Int J Mol Sci. 2021 Jun 2;22(11):6006. doi: 10.3390/ijms22116006 (PMC8199681; doi:10.3390/ijms22116006)
Supplement: Supplementary file 1 [file ijms-22-06006-s001.zip]

Archive with 1 entries (1 files):
- ijms-1236373-supplementary.pdf
